# Supplementary material for: Association between polygenic risk for Major Depression and brain structure in a mega-analysis of 50,975 participants across 11 studies
Source: Mol Psychiatry. 2025 Aug 19;31(2):611–21. doi: 10.1038/s41380-025-03136-4 (PMC12815664; doi:10.1038/s41380-025-03136-4)
Supplement: Supplementary file 2 — Supplementary Data 1 [file 41380_2025_3136_MOESM2_ESM.xlsx]

## Sheet: SupplementaryData_1
Type	Exposure	Outcome	MR method	Nsnp	Beta	SE	ConMix CI Lower	ConMix CI Upper	p	Egger intercept	Egger p-value	Q statistics	Q p-value
Cortical surface area	Left lateraloccipital surface area	MDD	Inverse variance weighted	16	0.01	0.035	NA	NA	0.772	0.007	0.327	60.551	2.03e-07
Cortical surface area	Left lateraloccipital surface area	MDD	MR Egger (bootstrap)	16	0.048	0.095	NA	NA	0.299	0.007	0.327	60.551	2.03e-07
Cortical surface area	Left lateraloccipital surface area	MDD	Weighted median	16	0.004	0.027	NA	NA	0.887	0.007	0.327	60.551	2.03e-07
Cortical surface area	Left lateralorbitofrontal surface area	MDD	Inverse variance weighted	15	-0.013	0.025	NA	NA	0.612	-0.01	0.107	24.584	0.039
Cortical surface area	Left lateralorbitofrontal surface area	MDD	MR Egger (bootstrap)	15	-0.141	0.065	NA	NA	0.016	-0.01	0.107	24.584	0.039
Cortical surface area	Left lateralorbitofrontal surface area	MDD	Weighted median	15	-0.014	0.027	NA	NA	0.597	-0.01	0.107	24.584	0.039
Cortical surface area	Left parstriangularis surface area	MDD	Inverse variance weighted	14	0.011	0.028	NA	NA	0.701	-0.004	0.528	36.057	0.000581
Cortical surface area	Left parstriangularis surface area	MDD	MR Egger (bootstrap)	14	0.054	0.047	NA	NA	0.121	-0.004	0.528	36.057	0.000581
Cortical surface area	Left parstriangularis surface area	MDD	Weighted median	14	0.027	0.025	NA	NA	0.286	-0.004	0.528	36.057	0.000581
Cortical surface area	Left postcentral surface area	MDD	Inverse variance weighted	13	-0.07	0.032	NA	NA	0.031	-0.01	0.063	42.483	2.76e-05
Cortical surface area	Left postcentral surface area	MDD	MR Egger (bootstrap)	13	-0.03	0.057	NA	NA	0.289	-0.01	0.063	42.483	2.76e-05
Cortical surface area	Left postcentral surface area	MDD	Weighted median	13	-0.025	0.025	NA	NA	0.311	-0.01	0.063	42.483	2.76e-05
Cortical surface area	Left precuneus surface area	MDD	Inverse variance weighted	18	-0.002	0.026	NA	NA	0.932	-0.003	0.61	38.091	0.002
Cortical surface area	Left precuneus surface area	MDD	MR Egger (bootstrap)	18	0.045	0.051	NA	NA	0.183	-0.003	0.61	38.091	0.002
Cortical surface area	Left precuneus surface area	MDD	Weighted median	18	-0.012	0.025	NA	NA	0.639	-0.003	0.61	38.091	0.002
Cortical surface area	Left superiorfrontal surface area	MDD	Inverse variance weighted	12	-0.042	0.032	NA	NA	0.192	0.002	0.84	23.78	0.014
Cortical surface area	Left superiorfrontal surface area	MDD	MR Egger (bootstrap)	12	-0.104	0.068	NA	NA	0.054	0.002	0.84	23.78	0.014
Cortical surface area	Left superiorfrontal surface area	MDD	Weighted median	12	-0.069	0.034	NA	NA	0.043	0.002	0.84	23.78	0.014
Cortical surface area	Left superiorparietal surface area	MDD	Inverse variance weighted	14	0.007	0.041	NA	NA	0.874	0.000241	0.982	79.518	1.36e-11
Cortical surface area	Left superiorparietal surface area	MDD	MR Egger (bootstrap)	14	0.071	0.113	NA	NA	0.255	0.000241	0.982	79.518	1.36e-11
Cortical surface area	Left superiorparietal surface area	MDD	Weighted median	14	-0.01	0.025	NA	NA	0.675	0.000241	0.982	79.518	1.36e-11
Cortical surface area	Right inferiorparietal surface area	MDD	Inverse variance weighted	12	-0.054	0.025	NA	NA	0.032	0.012	0.117	16.804	0.114
Cortical surface area	Right inferiorparietal surface area	MDD	MR Egger (bootstrap)	12	-0.015	0.076	NA	NA	0.422	0.012	0.117	16.804	0.114
Cortical surface area	Right inferiorparietal surface area	MDD	Weighted median	12	-0.063	0.03	NA	NA	0.039	0.012	0.117	16.804	0.114
Cortical surface area	Right lateraloccipital surface area	MDD	Inverse variance weighted	23	-0.016	0.022	NA	NA	0.462	-0.000824	0.839	51.233	0.000399
Cortical surface area	Right lateraloccipital surface area	MDD	MR Egger (bootstrap)	23	-0.052	0.041	NA	NA	0.107	-0.000824	0.839	51.233	0.000399
Cortical surface area	Right lateraloccipital surface area	MDD	Weighted median	23	0.01	0.022	NA	NA	0.656	-0.000824	0.839	51.233	0.000399
Cortical surface area	Right lingual surface area	MDD	Inverse variance weighted	24	-0.029	0.028	NA	NA	0.301	-0.007	0.224	109.073	3.68e-13
Cortical surface area	Right lingual surface area	MDD	MR Egger (bootstrap)	24	-0.045	0.052	NA	NA	0.191	-0.007	0.224	109.073	3.68e-13
Cortical surface area	Right lingual surface area	MDD	Weighted median	24	-0.007	0.021	NA	NA	0.73	-0.007	0.224	109.073	3.68e-13
Cortical surface area	Right precuneus surface area	MDD	Inverse variance weighted	13	0.011	0.029	NA	NA	0.706	-0.002	0.71	29.916	0.003
Cortical surface area	Right precuneus surface area	MDD	MR Egger (bootstrap)	13	0.041	0.055	NA	NA	0.224	-0.002	0.71	29.916	0.003
Cortical surface area	Right precuneus surface area	MDD	Weighted median	13	0.008	0.027	NA	NA	0.771	-0.002	0.71	29.916	0.003
Cortical surface area	Right superiorparietal surface area	MDD	Inverse variance weighted	14	-0.029	0.029	NA	NA	0.31	-0.003	0.612	32.969	0.002
Cortical surface area	Right superiorparietal surface area	MDD	MR Egger (bootstrap)	14	-0.027	0.109	NA	NA	0.405	-0.003	0.612	32.969	0.002
Cortical surface area	Right superiorparietal surface area	MDD	Weighted median	14	-0.008	0.025	NA	NA	0.747	-0.003	0.612	32.969	0.002
Global measure	Left global surface area	MDD	Inverse variance weighted	18	-0.006	0.026	NA	NA	0.818	0.002	0.683	47.483	0.000103
Global measure	Left global surface area	MDD	MR Egger (bootstrap)	18	-0.000237	0.043	NA	NA	0.5	0.002	0.683	47.483	0.000103
Global measure	Left global surface area	MDD	Weighted median	18	-0.006	0.024	NA	NA	0.79	0.002	0.683	47.483	0.000103
Global measure	Right global surface area	MDD	Inverse variance weighted	22	-0.011	0.023	NA	NA	0.641	-0.00069	0.868	53.222	0.000128
Global measure	Right global surface area	MDD	MR Egger (bootstrap)	22	-0.015	0.042	NA	NA	0.363	-0.00069	0.868	53.222	0.000128
Global measure	Right global surface area	MDD	Weighted median	22	-0.019	0.021	NA	NA	0.369	-0.00069	0.868	53.222	0.000128
Subcortical volume	Left hippocampus	MDD	Inverse variance weighted	15	-0.064	0.024	NA	NA	0.008	-0.005	0.346	36.89	0.000767
Subcortical volume	Left hippocampus	MDD	MR Egger (bootstrap)	15	-0.000633	0.053	NA	NA	0.514	-0.005	0.346	36.89	0.000767
Subcortical volume	Left hippocampus	MDD	Weighted median	15	-0.049	0.021	NA	NA	0.019	-0.005	0.346	36.89	0.000767
Subcortical volume	Left pallidum	MDD	Inverse variance weighted	17	-0.015	0.031	NA	NA	0.636	0.000817	0.938	58.021	1.12e-06
Subcortical volume	Left pallidum	MDD	MR Egger (bootstrap)	17	-0.089	0.097	NA	NA	0.185	0.000817	0.938	58.021	1.12e-06
Subcortical volume	Left pallidum	MDD	Weighted median	17	-0.013	0.027	NA	NA	0.63	0.000817	0.938	58.021	1.12e-06
Subcortical volume	Right pallidum	MDD	Inverse variance weighted	17	-0.004	0.027	NA	NA	0.884	0.012	0.028	47.087	6.6e-05
Subcortical volume	Right pallidum	MDD	MR Egger (bootstrap)	17	-0.044	0.046	NA	NA	0.168	0.012	0.028	47.087	6.6e-05
Subcortical volume	Right pallidum	MDD	Weighted median	17	-0.009	0.025	NA	NA	0.722	0.012	0.028	47.087	6.6e-05
Subcortical volume	Rthal	MDD	Inverse variance weighted	11	-0.068	0.041	NA	NA	0.097	0.004	0.695	34.563	0.000148
Subcortical volume	Rthal	MDD	MR Egger (bootstrap)	11	-0.061	0.149	NA	NA	0.337	0.004	0.695	34.563	0.000148
Subcortical volume	Rthal	MDD	Weighted median	11	0.024	0.039	NA	NA	0.529	0.004	0.695	34.563	0.000148
Cortical surface area	MDD	Left lateraloccipital surface area	Inverse variance weighted	118	0.005	0.041	--	--	0.899	-0.016	0.000374	206.332	6.74e-07
Cortical surface area	MDD	Left lateraloccipital surface area	MR Egger (bootstrap)	118	-0.032	0.123	--	--	0.394	-0.016	0.000374	206.332	6.74e-07
Cortical surface area	MDD	Left lateraloccipital surface area	Weighted median	118	0.02	0.048	--	--	0.675	-0.016	0.000374	206.332	6.74e-07
Cortical surface area	MDD	Left lateraloccipital surface area	Contamination mixture	88	-0.039	--	-0.139	0.071	0.495	-0.016	0.000374	206.332	6.74e-07
Cortical surface area	MDD	Left lateralorbitofrontal surface area	Inverse variance weighted	118	-0.006	0.037	--	--	0.878	-0.004	0.356	169.276	0.001
Cortical surface area	MDD	Left lateralorbitofrontal surface area	MR Egger (bootstrap)	118	-0.135	0.129	--	--	0.14	-0.004	0.356	169.276	0.001
Cortical surface area	MDD	Left lateralorbitofrontal surface area	Weighted median	118	0.024	0.048	--	--	0.623	-0.004	0.356	169.276	0.001
Cortical surface area	MDD	Left lateralorbitofrontal surface area	Contamination mixture	92	0.081	--	-0.049	0.191	0.272	-0.004	0.356	169.276	0.001
Cortical surface area	MDD	Left parstriangularis surface area	Inverse variance weighted	118	-0.065	0.036	--	--	0.073	0.011	0.004	159.215	0.006
Cortical surface area	MDD	Left parstriangularis surface area	MR Egger (bootstrap)	118	-0.148	0.128	--	--	0.115	0.011	0.004	159.215	0.006
Cortical surface area	MDD	Left parstriangularis surface area	Weighted median	118	-0.079	0.049	--	--	0.104	0.011	0.004	159.215	0.006
Cortical surface area	MDD	Left parstriangularis surface area	Contamination mixture	90	-0.155	--	-0.255	-0.035	0.022	0.011	0.004	159.215	0.006
Cortical surface area	MDD	Left postcentral surface area	Inverse variance weighted	118	0.024	0.038	--	--	0.533	-0.000655	0.875	177.807	0.000248
Cortical surface area	MDD	Left postcentral surface area	MR Egger (bootstrap)	118	-0.039	0.12	--	--	0.368	-0.000655	0.875	177.807	0.000248
Cortical surface area	MDD	Left postcentral surface area	Weighted median	118	0.038	0.046	--	--	0.415	-0.000655	0.875	177.807	0.000248
Cortical surface area	MDD	Left postcentral surface area	Contamination mixture	88	0.072	--	-0.038	0.152	0.353	-0.000655	0.875	177.807	0.000248
Cortical surface area	MDD	Left precuneus surface area	Inverse variance weighted	118	-0.006	0.04	--	--	0.872	0.008	0.053	194.728	8.58e-06
Cortical surface area	MDD	Left precuneus surface area	MR Egger (bootstrap)	118	0.034	0.132	--	--	0.406	0.008	0.053	194.728	8.58e-06
Cortical surface area	MDD	Left precuneus surface area	Weighted median	118	0.039	0.048	--	--	0.412	0.008	0.053	194.728	8.58e-06
Cortical surface area	MDD	Left precuneus surface area	Contamination mixture	83	0.164	--	0.034	0.284	0.029	0.008	0.053	194.728	8.58e-06
Cortical surface area	MDD	Left superiorfrontal surface area	Inverse variance weighted	118	-0.035	0.039	--	--	0.379	-0.006	0.189	188.755	2.96e-05
Cortical surface area	MDD	Left superiorfrontal surface area	MR Egger (bootstrap)	118	0.069	0.128	--	--	0.301	-0.006	0.189	188.755	2.96e-05
Cortical surface area	MDD	Left superiorfrontal surface area	Weighted median	118	-0.019	0.047	--	--	0.684	-0.006	0.189	188.755	2.96e-05
Cortical surface area	MDD	Left superiorfrontal surface area	Contamination mixture	93	0.02	--	-0.08	0.11	0.649	-0.006	0.189	188.755	2.96e-05
Cortical surface area	MDD	Left superiorparietal surface area	Inverse variance weighted	118	-5.32e-05	0.039	--	--	0.999	0.007	0.088	179.689	0.000174
Cortical surface area	MDD	Left superiorparietal surface area	MR Egger (bootstrap)	118	-0.018	0.133	--	--	0.447	0.007	0.088	179.689	0.000174
Cortical surface area	MDD	Left superiorparietal surface area	Weighted median	118	-0.032	0.048	--	--	0.508	0.007	0.088	179.689	0.000174
Cortical surface area	MDD	Left superiorparietal surface area	Contamination mixture	95	-0.034	--	-0.134	0.176	0.463	0.007	0.088	179.689	0.000174
Cortical surface area	MDD	Right inferiorparietal surface area	Inverse variance weighted	118	0.051	0.041	--	--	0.217	-0.015	0.000375	205.232	8.64e-07
Cortical surface area	MDD	Right inferiorparietal surface area	MR Egger (bootstrap)	118	-0.084	0.122	--	--	0.257	-0.015	0.000375	205.232	8.64e-07
Cortical surface area	MDD	Right inferiorparietal surface area	Weighted median	118	-0.043	0.049	--	--	0.376	-0.015	0.000375	205.232	8.64e-07
Cortical surface area	MDD	Right inferiorparietal surface area	Contamination mixture	86	-0.121	--	-0.231	0.029	0.137	-0.015	0.000375	205.232	8.64e-07
Cortical surface area	MDD	Right lateraloccipital surface area	Inverse variance weighted	118	0.043	0.042	--	--	0.302	-0.012	0.009	210.39	2.66e-07
Cortical surface area	MDD	Right lateraloccipital surface area	MR Egger (bootstrap)	118	-0.003	0.129	--	--	0.483	-0.012	0.009	210.39	2.66e-07
Cortical surface area	MDD	Right lateraloccipital surface area	Weighted median	118	0.06	0.048	--	--	0.215	-0.012	0.009	210.39	2.66e-07
Cortical surface area	MDD	Right lateraloccipital surface area	Contamination mixture	86	0.059	--	-0.061	0.269	0.349	-0.012	0.009	210.39	2.66e-07
Cortical surface area	MDD	Right lingual surface area	Inverse variance weighted	118	-0.038	0.041	--	--	0.35	-0.007	0.128	200.393	2.53e-06
Cortical surface area	MDD	Right lingual surface area	MR Egger (bootstrap)	118	0.041	0.129	--	--	0.387	-0.007	0.128	200.393	2.53e-06
Cortical surface area	MDD	Right lingual surface area	Weighted median	118	0.023	0.048	--	--	0.637	-0.007	0.128	200.393	2.53e-06
Cortical surface area	MDD	Right lingual surface area	Contamination mixture	93	-0.054	--	-0.184	0.036	0.213	-0.007	0.128	200.393	2.53e-06
Cortical surface area	MDD	Right precuneus surface area	Inverse variance weighted	118	0.004	0.036	--	--	0.921	0.01	0.014	160.416	0.005
Cortical surface area	MDD	Right precuneus surface area	MR Egger (bootstrap)	118	0.023	0.122	--	--	0.424	0.01	0.014	160.416	0.005
Cortical surface area	MDD	Right precuneus surface area	Weighted median	118	-0.059	0.048	--	--	0.213	0.01	0.014	160.416	0.005
Cortical surface area	MDD	Right precuneus surface area	Contamination mixture	93	-0.131	--	-0.231	-0.031	0.019	0.01	0.014	160.416	0.005
Cortical surface area	MDD	Right superiorparietal surface area	Inverse variance weighted	118	0.01	0.036	--	--	0.792	0.006	0.125	159.913	0.005
Cortical surface area	MDD	Right superiorparietal surface area	MR Egger (bootstrap)	118	-0.041	0.126	--	--	0.357	0.006	0.125	159.913	0.005
Cortical surface area	MDD	Right superiorparietal surface area	Weighted median	118	-0.037	0.048	--	--	0.444	0.006	0.125	159.913	0.005
Cortical surface area	MDD	Right superiorparietal surface area	Contamination mixture	90	-0.103	--	-0.243	0.057	0.199	0.006	0.125	159.913	0.005
Global measure	MDD	Left global surface area	Inverse variance weighted	118	-0.01	0.038	--	--	0.785	-0.006	0.116	173.604	0.000533
Global measure	MDD	Left global surface area	MR Egger (bootstrap)	118	-0.08	0.127	--	--	0.253	-0.006	0.116	173.604	0.000533
Global measure	MDD	Left global surface area	Weighted median	118	-0.007	0.048	--	--	0.878	-0.006	0.116	173.604	0.000533
Global measure	MDD	Left global surface area	Contamination mixture	90	-0.055	--	-0.165	0.065	0.291	-0.006	0.116	173.604	0.000533
Global measure	MDD	Right global surface area	Inverse variance weighted	118	-0.01	0.038	--	--	0.794	-0.006	0.136	172.062	0.0007
Global measure	MDD	Right global surface area	MR Egger (bootstrap)	118	-0.051	0.126	--	--	0.339	-0.006	0.136	172.062	0.0007
Global measure	MDD	Right global surface area	Weighted median	118	-0.007	0.047	--	--	0.89	-0.006	0.136	172.062	0.0007
Global measure	MDD	Right global surface area	Contamination mixture	92	-0.009	--	-0.169	0.061	0.716	-0.006	0.136	172.062	0.0007
Subcortical volume	MDD	Left hippocampus	Inverse variance weighted	118	-0.04	0.034	--	--	0.236	0.002	0.621	141.096	0.064
Subcortical volume	MDD	Left hippocampus	MR Egger (bootstrap)	118	-0.003	0.117	--	--	0.469	0.002	0.621	141.096	0.064
Subcortical volume	MDD	Left hippocampus	Weighted median	118	-0.044	0.046	--	--	0.333	0.002	0.621	141.096	0.064
Subcortical volume	MDD	Left hippocampus	Contamination mixture	95	-0.119	--	-0.219	0.000581	0.064	0.002	0.621	141.096	0.064
Subcortical volume	MDD	Left pallidum	Inverse variance weighted	118	0.044	0.043	--	--	0.303	-0.02	6.73e-06	223.852	1.05e-08
Subcortical volume	MDD	Left pallidum	MR Egger (bootstrap)	118	0.108	0.123	--	--	0.193	-0.02	6.73e-06	223.852	1.05e-08
Subcortical volume	MDD	Left pallidum	Weighted median	118	-0.011	0.052	--	--	0.835	-0.02	6.73e-06	223.852	1.05e-08
Subcortical volume	MDD	Left pallidum	Contamination mixture	89	-0.179	--	-0.259	-0.079	0.003	-0.02	6.73e-06	223.852	1.05e-08
Subcortical volume	MDD	Right pallidum	Inverse variance weighted	118	0.076	0.043	--	--	0.076	-0.024	2.2e-08	223.503	1.15e-08
Subcortical volume	MDD	Right pallidum	MR Egger (bootstrap)	118	0.197	0.128	--	--	0.062	-0.024	2.2e-08	223.503	1.15e-08
Subcortical volume	MDD	Right pallidum	Weighted median	118	0.008	0.05	--	--	0.868	-0.024	2.2e-08	223.503	1.15e-08
Subcortical volume	MDD	Right pallidum	Contamination mixture	92	-0.1	--	-0.21	0.05	0.125	-0.024	2.2e-08	223.503	1.15e-08
Subcortical volume	MDD	Rthal	Inverse variance weighted	118	0.026	0.045	--	--	0.573	-0.017	0.000301	250.148	1.1e-11
Subcortical volume	MDD	Rthal	MR Egger (bootstrap)	118	0.109	0.135	--	--	0.21	-0.017	0.000301	250.148	1.1e-11
Subcortical volume	MDD	Rthal	Weighted median	118	-0.004	0.051	--	--	0.93	-0.017	0.000301	250.148	1.1e-11
Subcortical volume	MDD	Rthal	Contamination mixture	92	-0.084	--	-0.164	0.016	0.123	-0.017	0.000301	250.148	1.1e-11
